# Supplementary material for: Role of initial facial attractiveness in the perceived aesthetic outcome of convex profile treatment
Source: PeerJ. 2025 Oct 17;13:e19997. doi: 10.7717/peerj.19997 (PMC12536796; doi:10.7717/peerj.19997)
Supplement: Supplemental Information 2 [file peerj-13-19997-s002.zip]

Archive with 1 entries (1 files):
- Supplementary File 2_Raw Quest Data_T1&T2.sav
